# Supplementary material for: A multi-ancestry genome-wide association study in type 1 diabetes
Source: Hum Mol Genet. 2024 Mar 7;33(11):958–68. doi: 10.1093/hmg/ddae024 (PMC11102596; doi:10.1093/hmg/ddae024)
Supplement: HMG-2023-CE-00676_ddae024_Suplementary_Tables_ddae024 [file hmg-2023-ce-00676_ddae024_suplementary_tables_ddae024.xlsx]

## Sheet: Suppl. Table 1
Supplementary Table 1. Number of genotyped individuals with phenotype data
Cohort	Total subjects	Cases (T1D)	Controls (unaffected)	Families	Females	Males	Mean age of controls enrollment (SD)	Mean age of T1D onset (SD)
AFR	891	409	482	.	596	295	33.79 (13.10)	9.33 (5.60)
AMR	308	153	155	.	179	129	31.79 (11.40)	8.31 (4.62)
Family ASP	10833	5614	5180	2736	5540	5293	41.74 (16.37)	11.01 (7.94)
Family trios	1380	472	907	487	715	665	46.78 (11.67)	9.62 (5.64)
Total	13412	6648	6724	3223	7030	6382
* In families, 40 parents have missing phenotypes

## Sheet: Suppl. Table 2
Supplementary Table 2. Type 1 diabetes risk within genetic ancestry
Meta-analysis (AFR, AMR, pseudo case-control)											AFR					AMR					Pseudo case-control (mostly EUR)
CHR	GENE	rsID	BP	A1	A2	AF_A1	BETA	OR	SE	P	AF_A1	BETA	OR	SE	P	AF_A1	BETA	OR	SE	P	AF_A1	BETA	OR	SE	P
1	PTPN22	rs6679677	113761186	A	C	0.1213	0.5087	1.66313	0.0519	1.019e-22	0.0213272	0.464385	1.59104	0.31277	0.13761	0.0568084	0.528869	1.69701	0.328197	0.107085	0.125874	0.509408	1.66431	0.0532659	1.13832e-21
2	CTLA4	rs1427679	203859027	A	G	0.5367	-0.1713	0.842569	0.0335	3.141e-07	0.436244	-0.156876	0.85481	0.101919	0.12375	0.519216	-0.48349	0.616628	0.156392	0.00199126	0.550502	-0.156264	0.855333	0.0364195	1.78146e-05
6	HLA-DQA1	rs9271365	32619017	T	G	0.3929	-1.2884	0.275712	0.0314	8.80E-369	0.451864	-1.1824	0.306542	0.0922951	1.42076e-37	0.367295	-1.38285	0.250863	0.157729	1.83053e-18	0.386013	-1.29844	0.272957	0.034124	8.44E-317
8	GATA4	rs35726503	11734407	A	T	0.4466	-0.1752	0.839289	0.0346	4.001e-07	0.349937	-0.152529	0.858534	0.102076	0.135106	0.586584	-0.252991	0.776475	0.176452	0.151639	0.453384	-0.174732	0.839682	0.0375536	3.27338e-06
10	IL2RA	rs61839660	6052734	T	C	0.0552	-0.4325	0.648885	0.0768	1.789e-08	.	.	.	.	.	0.0405747	-1.12588	0.324367	0.40625	0.00558153	0.0557571	-0.406754	0.665808	0.0782054	1.98111e-07
10	NRP1	rs11009245	33140315	T	C	0.5584	-0.17	0.843665	0.0338	5.001e-07	0.374146	-0.22619	0.797567	0.101371	0.0256608	0.579985	-0.714357	0.489507	0.158446	6.52809e-06	0.581561	-0.13317	0.875316	0.0368385	0.000300369
10	RNLS	rs737391	88257039	A	G	0.1769	-0.2513	0.777789	0.0447	1.905e-08	0.087243	-0.280639	0.755301	0.174166	0.107108	0.135417	-0.617509	0.539286	0.262857	0.0188127	0.184731	-0.237434	0.788649	0.0469909	4.35447e-07
11	INS	rs689	2160994	A	T	0.2909	-0.594	0.552114	0.042	2.34e-45	0.673878	-0.393615	0.674614	0.105424	0.000188742	0.215235	-0.923936	0.396954	0.206601	7.74653e-06	0.21875	-0.616718	0.539713	0.0469927	2.40899e-39
12	IKZF4-RPS26-ERBB3	rs7302200	56055651	A	G	0.3166	0.2668	1.30578	0.0372	7.74e-13	0.0735275	0.175585	1.19194	0.197152	0.37314	0.223794	0.334863	1.39775	0.201187	0.0960247	0.32938	0.267795	1.30708	0.0386076	4.02384e-12
12	SH2B3	rs597808	111535554	A	G	0.4585	0.2353	1.26529	0.0358	4.823e-11	0.090717	0.148497	1.16009	0.175618	0.397795	0.270724	0.418133	1.51912	0.175911	0.0174561	0.483646	0.230953	1.2598	0.0373572	6.31726e-10
22	HORMAD2	rs35829240	30037182	G	GT	0.4924	-0.1705	0.843243	0.0338	4.629e-07	0.662544	-0.166795	0.846373	0.104146	0.109254	0.547274	-0.0408764	0.959948	0.173253	0.813483	0.468996	-0.17671	0.838023	0.0365445	1.32825e-06
Meta-analysis (AFR, AMR)											AFR					AMR
CHR	GENE	rsID	BP	A1	A2	AF_A1	BETA	OR	SE	P	AF_A1	BETA	OR	SE	P	AF_A1	BETA	OR	SE	P
6	HLA-DQB1	rs9273364	32658525	T	G	0.6427	-1.5296	0.216622	0.0796	3.03e-82	0.7124	-1.53093	0.216334	0.0955062	7.93452e-58	0.483891	-1.52645	0.217306	0.144178	3.4153e-26
10	NRP1	rs722988	33137219	T	C	0.4967	-0.479	0.619402	0.0838	1.103e-08	0.459048	-0.377154	0.68581	0.0984716	0.0001281	0.595849	-0.747014	0.473779	0.159754	2.92497e-06
11	INS	rs10770140	2172367	T	C	0.5491	0.5249	1.69029	0.0863	1.182e-09	0.508747	0.494658	1.63994	0.0978882	4.34253e-07	0.6898	0.63067	1.87887	0.182873	0.00056335

## Sheet: Suppl. Table 3
Supplementary Table 3. Seven HLA class II haplotypes are independently associated with T1D in African-ancestry individuals
DRB1	DQA1	DQB1	OR	P
03:01	05:01	02:01	5.6	3e-20
04:05	03:01	03:02	13.03	2.5e-10
04:01	03:01	03:02	9.83	3.8e-12
09:01	03:01	02:01	5.04	1.1e-10
07:01	03:01	02:01	10.7	2.2e-07
15:03	01:02	06:02	0.26	0.00011
11:01	01:02	06:02	0†	0.98
Odds ratios (OR) and P-values generated by multivariable logistic regression of T1D risk, including 4 principal components and all 7 alleles as independent variables.
† test based on 0 cases and 31 controls

## Sheet: Suppl. Table 4
Supplementary Table 4. Two HLA class II haplotypes are independently associated with T1D in Admixed-ancestry individuals
DRB1	DQA1	DQB1	OR	P
03:01	05:01	02:01	6.01	4.5e-07
08:02	04:01	04:02	0.39	0.029
Odds ratios (OR) and P-values generated by multivariable logistic regression of T1D risk, including 4 principal components and 2 alleles as independent variables.

## Sheet: Suppl. Table 5
Supplementary Table 5. Nineteen HLA class II haplotypes are independently associated with T1D in European-ancestry individuals
DRB1	DQA1	DQB1	OR	P
04:01	03:01	03:02	8.09	2.1e-117
03:01	05:01	02:01	2.97	1.3e-52
15:01	01:02	06:02	0.05	3.7e-40
04:04	03:01	03:02	3.15	3e-21
04:02	03:01	03:02	3.83	3.7e-17
04:05	03:01	03:02	6.36	6.5e-17
11:01	05:01	03:01	0.22	1.8e-18
13:01	01:03	06:03	0.25	5.6e-18
11:04	05:01	03:01	0.11	2.8e-13
07:01	02:01	03:03	0.13	7.3e-10
14:01	01:01	05:03	0.05	7.8e-07
04:05	03:01	02:01	6.4	1.1e-05
08:01	04:01	04:02	1.81	5.5e-05
04:07	03:01	03:01	0.09	8.1e-05
07:01	02:01	02:01	0.55	8.8e-09
15:02	01:03	06:01	0.16	0.00028
13:03	05:01	03:01	0.24	0.00031
10:01	01:01	05:01	0.29	0.00096
12:01	05:01	03:01	0.43	0.0017
Odds ratios (OR) and P-values generated by multivariable logistic regression of T1D risk, including 4 principal components and all 19 alleles as independent variables.
